# Supplementary material for: Genetic analysis reveals the inconsistency of amorpha-4,11-diene synthase, a key enzyme in the artemisinin synthesis pathway, in asteraceae
Source: Chin Med. 2023 Jan 11;18:5. doi: 10.1186/s13020-023-00708-w (PMC9832723; doi:10.1186/s13020-023-00708-w)
Supplement: Supplementary file 1 — Additional file 1: Table S1. Statistics of ADS gene information of Artemisia annua L. [file 13020_2023_708_MOESM1_ESM.xlsx]

## Sheet: Sheet1
Supplementary table 1. Statistics of ADS gene information of Artemisia annua L.
gene name	CDS length(bp)	protein length (aa)	Molecular weight(KDa)	Isoelectric point	Location
p0 ADS.1	1641	546	63.8933	5.64	Chloroplast
p0 ADS.2	1641	546	63.9364	5.52	Chloroplast
p0 ADS.3	1641	546	63.9675	5.59	Chloroplast
p0 ADS.4	1641	546	63.8803	5.52	Chloroplast
p1 ADS.5	1641	546	63.9254	5.64	Chloroplast
p1 ADS.6	1641	546	63.9514	5.59	Chloroplast
p1 ADS.7	1641	546	63.9514	5.59	Chloroplast
p1 ADS.8	1641	546	63.9334	5.59	Chloroplast
