# Supplementary material for: Genetic analysis reveals the inconsistency of amorpha-4,11-diene synthase, a key enzyme in the artemisinin synthesis pathway, in asteraceae
Source: Chin Med. 2023 Jan 11;18:5. doi: 10.1186/s13020-023-00708-w (PMC9832723; doi:10.1186/s13020-023-00708-w)
Supplement: Supplementary file 2 — Additional file 2: Table S2. Gene naming and characterization of other Asteraceae species. [file 13020_2023_708_MOESM2_ESM.xlsx]

## Sheet: Sheet1
Supplementary table 2.Gene naming and characterization of other Asteraceae species
ID	identity with p0_ADS.1(%)	gene rename
c83767g2i1	47.232	Aarg3767
c73937g1i1	53.748	Aarg3937
c87692g1i2	56.022	Aarg7692
c87692g1i1	45.931	Aarg7692i1
c87692g1i3	46.715	Aarg7692i3
c87692g1i4	50.104	Aarg7692i4
c68267g2i1	55	Aarg8267i1
c68267g2i2	55.576	Aarg8267i2
KVH94557.1	49.219	Ccar4557
KVH94569.1	53.102	Ccar4569
KVF84623.1	54.688	Ccar4623
KVH54711.1	53.931	Ccar4711
KVH95539.1	47.115	Ccar5539
KVH95545.1	47.653	Ccar5545
KVH96380.1	50	Ccar6380
KVH96394.1	47.027	Ccar6394
KAF5820426.1	50.577	Hann0426
KAF5820983.1	50.096	Hann0983
KAF5820989.1	50.64	Hann0989
KAF5821000.1	52.381	Hann1000
KAF5781259.1	57.952	Hann1259
KAF5781261.1	59.007	Hann1261
KAF5761490.1	47.985	Hann1490
KAF5761491.1	48.168	Hann1491
KAF5812091.1	51.663	Hann2091
KAF5753660.1	49.909	Hann3660
KAF5753662.1	49.634	Hann3662
KAF5753671.1	48.807	Hann3671
KAF5764308.1	45.604	Hann4308
KAF5755264.1	49.186	Hann5264
KAF5755268.1	48.463	Hann5268
KAF5796699.1	51.46	Hann6699
KAF5817916.1	56.124	Hann7916
KAF5818216.1	52.459	Hann8216
KAF5818472.1	56.569	Hann8472
KAF5818788.1	53.462	Hann8788
KAF5768797.1	53.102	Hann8797
KAF5809702.1	51.5	Hann9702
KAF5809758.1	57.206	Hann9758
CAB4081060.1	49.806	Lsal1060
CAB4081062.1	47.339	Lsal1062
CAB4101268.1	51.103	Lsal1268
CAB4102318.1	55.556	Lsal2318
CAB4102319.1	55.027	Lsal2319
CAB4112981.1	56.124	Lsal2981
CAB4112982.1	57.221	Lsal2982
CAB4112983.1	56.934	Lsal2983
CAB4096413.1	47.834	Lsal6413
CAB4086779.1	49.819	Lsal6779
CAB4078443.1	51.575	Lsal8443
CAB4078446.1	53.167	Lsal8446
CAB4078954.1	54.328	Lsal8954
PLY81830.1	49.909	Lsat1830
PLY61989.1	46.835	Lsat1989
PLY72707.1	43.818	Lsat2707
PLY95236.1	53.649	Lsat5236
PLY95240.1	57.451	Lsat5240
PLY95241.1	58.135	Lsat5241
PLY86121.1	55.828	Lsat6121
PLY78084.1	54.319	Lsat8084
PLY78105.1	51.661	Lsat8105
PLY78225.1	49.808	Lsat8225
PLY78577.1	51.731	Lsat8577
PLY99643.1	54.717	Lsat9643
chr1g00120421	56.49	p0_0421
chr2g00330811	44.583	p0_0811
chr9g01371181	51.845	p0_1181
chr9g01371881	50.923	p0_1881
chr1g00214731	52.214	p0_4731
Super-Scaffold_100155g01475221	48.909	p0_5221
chr5g00875231	48.069	p0_5231
chr1g00086741	54.113	p0_6741
chr8g01337271	51.005	p0_7271
unctg_2482g01659011	48.069	p0_9011
unctg_3674g01639751	58.029	p0_9751
chr8g01309931	57.542	p0_9931
chr8g01309941	57.249	p0_9941
chr1g00190251	52.214	p1_0251
chr9g01260461	51.845	p1_0461
chr9g01261271	53.931	p1_1271
chr1g00081421	54.296	p1_1421
chr1g00081471	53.931	p1_1471
chr9g01292211	55.278	p1_2211
chr8g01093121	58.101	p1_3121
chr8g01093131	53.903	p1_3131
chr1g00103391	58.41	p1_3391
chr8g01093411	58.029	p1_3411
chr1g00114271	56.371	p1_4271
chr3g00706441	50.64	p1_6441
chr5g00246641	53.704	p1_6641
chr4g00788981	45.941	p1_8981
chr6g00909621	54.839	p1_9621
CHR00024666-RA	82.784	Cna4666
CHR00024665-RA	82.418	Cna4665
CHR00019606-RA	72.179	Cna9606
CHR00007294-RA	55.576	Cna7294
CHR00048430-RA	58.333	Cna8430
CHR00014522-RA	57.728	Cna4522
CHR00057757-RA	55.576	Cna7757
CHR00078516-RA	56.881	Cna8516
CHR00070428-RA	57.283	Cna0428
CHR00022874-RA	54.113	Cna2874
CHR00053713-RA	52.277	Cna3713
CHR00022880-RA	55.061	Cna2880
CHR00034652-RA	51.913	Cna4652
CHR00085204-RA	57.111	Cna5204
CHR00021487-RA	48.457	Cna1487
CHR00021488-RA	47.368	Cna1488
CHR00087702-RA	48.995	Cna7702
CHR00018849-RA	47.417	Cna8849
CHR00031970-RA	48.27	Cna1970
CHR00083379-RA	47.731	Cna3379
CHR00003567-RA	47.818	Cna3567
CHR00036466-RA	50.607	Cna6466
CHR00028348-RA	54.299	Cna8348
CHR00008795-RA	48.654	Cna8795
CHR00026311-RA	45.719	Cna6311
CHR00048721-RA	48.34	Cna8721
CHR00007317-RA	43.866	Cna7317
CHR00003575-RA	48.276	Cna3575
CHR00011983-RA	40.183	Cna1983
