# Supplementary material for: Genetic analysis reveals the inconsistency of amorpha-4,11-diene synthase, a key enzyme in the artemisinin synthesis pathway, in asteraceae
Source: Chin Med. 2023 Jan 11;18:5. doi: 10.1186/s13020-023-00708-w (PMC9832723; doi:10.1186/s13020-023-00708-w)
Supplement: Supplementary file 3 — Additional file 3: Table S3. Statistics of structural domains and gene families of all genes. [file 13020_2023_708_MOESM3_ESM.xlsx]

## Sheet: hitdata
Supplementary table 3. Statistics of structural domains and gene families of all genes
#Batch CD-search tool	NIH/NLM/NCBI
#cdsid	QM3-qcdsearch-4556C21413FB015-2DB85667FED5E474
#datatype	hitsConcise Results
#status	0
#Start time	2022-05-10T13:49:36	Run time	0:00:00:46
#status	success
Query	Hit type	PSSM-ID	From	To	E-Value	Bitscore	Accession	Short name	Incomplete	Superfamily
Q#1 - >Aarg7692	specific	397842	225	490	5.53974e-141	407.679	pfam03936	Terpene_synth_C	-	cl00210
Q#1 - >Aarg7692	specific	396119	19	194	2.60019e-54	181.636	pfam01397	Terpene_synth	-	cl38039
Q#2 - >Aarg8267i2	specific	397842	225	490	3.7467e-125	367.233	pfam03936	Terpene_synth_C	-	cl00210
Q#2 - >Aarg8267i2	specific	396119	19	194	1.62028e-54	182.406	pfam01397	Terpene_synth	-	cl38039
Q#3 - >Aarg3937	specific	397842	225	490	6.78102e-130	379.559	pfam03936	Terpene_synth_C	-	cl00210
Q#3 - >Aarg3937	specific	396119	19	194	2.31083e-53	179.325	pfam01397	Terpene_synth	-	cl38039
Q#4 - >Aarg8267i1	specific	397842	82	347	1.75658e-126	365.307	pfam03936	Terpene_synth_C	-	cl00210
Q#4 - >Aarg8267i1	superfamily	396119	1	51	7.8176e-10	57.9867	cl38039	Terpene_synth superfamily	N	-
Q#5 - >Aarg3767	specific	397842	252	516	3.51353e-131	383.796	pfam03936	Terpene_synth_C	-	cl00210
Q#5 - >Aarg3767	specific	396119	42	221	7.9651e-56	186.258	pfam01397	Terpene_synth	-	cl38039
Q#6 - >Aarg7692i3	specific	397842	249	514	2.00037e-123	363.766	pfam03936	Terpene_synth_C	-	cl00210
Q#6 - >Aarg7692i3	specific	396119	35	218	1.32492e-62	203.977	pfam01397	Terpene_synth	-	cl38039
Q#7 - >Aarg7692i4	specific	397842	255	504	9.93001e-123	359.529	pfam03936	Terpene_synth_C	-	cl00210
Q#7 - >Aarg7692i4	specific	396119	90	224	2.34283e-56	186.258	pfam01397	Terpene_synth	N	cl38039
Q#8 - >Aarg7692i1	specific	397842	255	520	1.07984e-123	364.536	pfam03936	Terpene_synth_C	-	cl00210
Q#8 - >Aarg7692i1	specific	396119	90	224	4.10024e-56	187.029	pfam01397	Terpene_synth	N	cl38039
Q#9 - >Hann3660	specific	397842	270	534	6.40591e-127	373.396	pfam03936	Terpene_synth_C	-	cl00210
Q#9 - >Hann3660	specific	396119	59	239	1.89928e-62	203.977	pfam01397	Terpene_synth	-	cl38039
Q#10 - >Hann3662	specific	397842	243	507	5.89318e-129	377.633	pfam03936	Terpene_synth_C	-	cl00210
Q#10 - >Hann3662	specific	396119	31	212	8.02791e-62	202.051	pfam01397	Terpene_synth	-	cl38039
Q#11 - >Hann3671	specific	397842	290	554	5.53307e-129	379.559	pfam03936	Terpene_synth_C	-	cl00210
Q#11 - >Hann3671	specific	396119	78	259	6.88486e-61	200.511	pfam01397	Terpene_synth	-	cl38039
Q#12 - >Hann5264	specific	397842	252	516	5.59006e-128	375.322	pfam03936	Terpene_synth_C	-	cl00210
Q#12 - >Hann5264	specific	396119	41	221	3.4511e-60	197.814	pfam01397	Terpene_synth	-	cl38039
Q#13 - >Hann5268	specific	397842	306	570	1.27464e-128	379.174	pfam03936	Terpene_synth_C	-	cl00210
Q#13 - >Hann5268	specific	396119	95	275	1.21976e-59	197.429	pfam01397	Terpene_synth	-	cl38039
Q#14 - >Hann1490	specific	397842	252	517	3.41504e-126	371.085	pfam03936	Terpene_synth_C	-	cl00210
Q#14 - >Hann1490	specific	396119	41	221	2.55873e-58	192.807	pfam01397	Terpene_synth	-	cl38039
Q#15 - >Hann1491	specific	397842	252	517	1.74549e-127	374.166	pfam03936	Terpene_synth_C	-	cl00210
Q#15 - >Hann1491	specific	396119	41	221	1.14594e-59	196.273	pfam01397	Terpene_synth	-	cl38039
Q#16 - >Hann4308	specific	397842	192	456	2.25114e-118	348.743	pfam03936	Terpene_synth_C	-	cl00210
Q#16 - >Hann4308	superfamily	396119	55	160	2.15095e-28	111.529	cl38039	Terpene_synth superfamily	N	-
Q#17 - >Hann8797	specific	397842	224	489	3.36356e-125	367.618	pfam03936	Terpene_synth_C	-	cl00210
Q#17 - >Hann8797	specific	396119	19	193	3.2728e-47	162.761	pfam01397	Terpene_synth	-	cl38039
Q#18 - >Hann1259	specific	397842	224	489	4.78982e-120	354.136	pfam03936	Terpene_synth_C	-	cl00210
Q#18 - >Hann1259	specific	396119	18	193	1.93248e-60	197.814	pfam01397	Terpene_synth	-	cl38039
Q#19 - >Hann1261	specific	397842	224	489	1.31847e-128	376.092	pfam03936	Terpene_synth_C	-	cl00210
Q#19 - >Hann1261	specific	396119	18	194	1.85906e-59	195.118	pfam01397	Terpene_synth	-	cl38039
Q#20 - >Hann6699	specific	397842	227	491	2.00572e-120	355.291	pfam03936	Terpene_synth_C	-	cl00210
Q#20 - >Hann6699	specific	396119	19	195	1.48651e-54	182.406	pfam01397	Terpene_synth	-	cl38039
Q#21 - >Hann9702	specific	397842	280	545	1.48313e-133	390.73	pfam03936	Terpene_synth_C	-	cl00210
Q#21 - >Hann9702	specific	396119	19	249	8.78893e-43	151.975	pfam01397	Terpene_synth	-	cl38039
Q#22 - >Hann9758	specific	397842	226	445	1.83201e-110	336.802	pfam03936	Terpene_synth_C	-	cl00210
Q#22 - >Hann9758	superfamily	419734	525	726	1.5238e-80	256.449	cl21562	DDE_Tnp_4 superfamily	-	-
Q#22 - >Hann9758	specific	396119	20	195	6.43486e-54	184.332	pfam01397	Terpene_synth	-	cl38039
Q#23 - >Hann2091	specific	397842	171	390	1.56592e-116	339.883	pfam03936	Terpene_synth_C	-	cl00210
Q#23 - >Hann2091	specific	396119	30	140	3.586e-40	141.19	pfam01397	Terpene_synth	N	cl38039
Q#24 - >Hann7916	specific	397842	224	489	1.36395e-122	360.684	pfam03936	Terpene_synth_C	-	cl00210
Q#24 - >Hann7916	specific	396119	18	193	5.93131e-57	188.569	pfam01397	Terpene_synth	-	cl38039
Q#25 - >Hann8216	specific	397842	225	489	3.43058e-133	388.033	pfam03936	Terpene_synth_C	-	cl00210
Q#25 - >Hann8216	specific	396119	20	194	4.5012e-51	173.161	pfam01397	Terpene_synth	-	cl38039
Q#26 - >Hann8472	specific	397842	226	489	7.51808e-119	351.439	pfam03936	Terpene_synth_C	-	cl00210
Q#26 - >Hann8472	specific	396119	19	195	9.711e-49	166.998	pfam01397	Terpene_synth	-	cl38039
Q#27 - >Hann8788	specific	397842	244	511	8.77971e-132	384.952	pfam03936	Terpene_synth_C	-	cl00210
Q#27 - >Hann8788	specific	396119	60	213	1.19643e-52	177.784	pfam01397	Terpene_synth	-	cl38039
Q#28 - >Hann0426	specific	397842	200	463	1.16178e-124	365.307	pfam03936	Terpene_synth_C	-	cl00210
Q#28 - >Hann0426	specific	396119	2	169	2.31886e-48	165.457	pfam01397	Terpene_synth	-	cl38039
Q#29 - >Hann0983	specific	397842	226	470	5.64672e-107	319.468	pfam03936	Terpene_synth_C	-	cl00210
Q#29 - >Hann0983	specific	396119	18	195	4.63642e-52	174.702	pfam01397	Terpene_synth	-	cl38039
Q#30 - >Hann0989	specific	397842	227	488	5.92901e-118	348.743	pfam03936	Terpene_synth_C	-	cl00210
Q#30 - >Hann0989	specific	396119	18	196	2.29097e-50	171.235	pfam01397	Terpene_synth	-	cl38039
Q#31 - >Hann1000	specific	397842	226	491	3.00835e-128	375.322	pfam03936	Terpene_synth_C	-	cl00210
Q#31 - >Hann1000	specific	396119	18	195	5.02945e-54	180.865	pfam01397	Terpene_synth	-	cl38039
Q#32 - >Ccar4623	specific	397842	178	436	3.946e-122	357.603	pfam03936	Terpene_synth_C	-	cl00210
Q#32 - >Ccar4623	specific	396119	1	159	6.94293e-56	184.717	pfam01397	Terpene_synth	-	cl38039
Q#33 - >Ccar4711	specific	397842	232	473	1.58459e-105	316.772	pfam03936	Terpene_synth_C	-	cl00210
Q#33 - >Ccar4711	specific	396119	19	194	3.97744e-55	183.562	pfam01397	Terpene_synth	-	cl38039
Q#34 - >Ccar4557	specific	397842	179	397	1.70974e-91	278.252	pfam03936	Terpene_synth_C	-	cl00210
Q#34 - >Ccar4557	specific	396119	1	159	5.77434e-56	183.947	pfam01397	Terpene_synth	-	cl38039
Q#35 - >Ccar4569	specific	397842	223	466	3.175e-105	315.616	pfam03936	Terpene_synth_C	-	cl00210
Q#35 - >Ccar4569	specific	396119	19	192	2.21611e-55	183.947	pfam01397	Terpene_synth	-	cl38039
Q#36 - >Ccar5539	specific	397842	246	424	1.89637e-78	245.51	pfam03936	Terpene_synth_C	-	cl00210
Q#36 - >Ccar5539	specific	396119	37	215	1.11261e-57	188.955	pfam01397	Terpene_synth	-	cl38039
Q#37 - >Ccar5545	specific	397842	244	509	6.0782e-130	380.329	pfam03936	Terpene_synth_C	-	cl00210
Q#37 - >Ccar5545	specific	396119	37	213	4.84059e-57	189.34	pfam01397	Terpene_synth	-	cl38039
Q#38 - >Ccar6380	specific	397842	244	508	1.00613e-135	394.967	pfam03936	Terpene_synth_C	-	cl00210
Q#38 - >Ccar6380	specific	396119	34	213	4.39575e-60	197.429	pfam01397	Terpene_synth	-	cl38039
Q#39 - >Ccar6394	specific	397842	243	516	1.47175e-129	379.559	pfam03936	Terpene_synth_C	-	cl00210
Q#39 - >Ccar6394	specific	396119	34	212	6.24931e-61	199.74	pfam01397	Terpene_synth	-	cl38039
Q#40 - >Lsat1989	specific	397842	246	510	1.955e-134	391.885	pfam03936	Terpene_synth_C	-	cl00210
Q#40 - >Lsat1989	specific	396119	34	215	2.87569e-60	197.814	pfam01397	Terpene_synth	-	cl38039
Q#41 - >Lsat2707	specific	397842	205	448	1.40368e-106	318.312	pfam03936	Terpene_synth_C	-	cl00210
Q#41 - >Lsat2707	specific	396119	19	199	1.06857e-48	165.843	pfam01397	Terpene_synth	-	cl38039
Q#42 - >Lsat8084	specific	397842	201	466	2.22494e-129	377.248	pfam03936	Terpene_synth_C	-	cl00210
Q#42 - >Lsat8084	specific	396119	13	170	5.6973e-47	161.991	pfam01397	Terpene_synth	-	cl38039
Q#43 - >Lsat8105	specific	397842	225	490	1.34965e-124	366.077	pfam03936	Terpene_synth_C	-	cl00210
Q#43 - >Lsat8105	specific	396119	19	194	1.07183e-50	172.006	pfam01397	Terpene_synth	-	cl38039
Q#44 - >Lsat8225	specific	397842	199	466	6.60548e-116	342.965	pfam03936	Terpene_synth_C	-	cl00210
Q#44 - >Lsat8225	specific	396119	6	168	2.90041e-49	167.769	pfam01397	Terpene_synth	-	cl38039
Q#45 - >Lsat8577	specific	397842	199	464	4.73355e-117	345.661	pfam03936	Terpene_synth_C	-	cl00210
Q#45 - >Lsat8577	specific	396119	6	168	5.06328e-47	161.991	pfam01397	Terpene_synth	-	cl38039
Q#46 - >Lsat1830	specific	397842	235	499	1.38252e-129	379.174	pfam03936	Terpene_synth_C	-	cl00210
Q#46 - >Lsat1830	specific	396119	30	204	5.07673e-63	204.748	pfam01397	Terpene_synth	-	cl38039
Q#47 - >Lsat6121	specific	397842	167	432	5.67147e-126	367.233	pfam03936	Terpene_synth_C	-	cl00210
Q#47 - >Lsat6121	specific	396119	7	136	5.49223e-47	161.22	pfam01397	Terpene_synth	N	cl38039
Q#48 - >Lsat5236	specific	397842	218	478	3.66508e-115	341.424	pfam03936	Terpene_synth_C	-	cl00210
Q#48 - >Lsat5236	specific	396119	25	187	9.54035e-53	177.399	pfam01397	Terpene_synth	-	cl38039
Q#49 - >Lsat5240	specific	397842	187	452	4.86219e-131	381.1	pfam03936	Terpene_synth_C	-	cl00210
Q#49 - >Lsat5240	specific	396119	4	156	1.6165e-50	170.85	pfam01397	Terpene_synth	-	cl38039
Q#50 - >Lsat5241	specific	397842	227	492	1.25434e-131	383.796	pfam03936	Terpene_synth_C	-	cl00210
Q#50 - >Lsat5241	specific	396119	21	196	3.26229e-61	199.74	pfam01397	Terpene_synth	-	cl38039
Q#51 - >Lsat9643	specific	397842	228	493	6.56454e-123	361.84	pfam03936	Terpene_synth_C	-	cl00210
Q#51 - >Lsat9643	specific	396119	43	197	3.32357e-51	173.547	pfam01397	Terpene_synth	-	cl38039
Q#52 - >Lsal8443	specific	397842	199	464	2.99958e-122	359.143	pfam03936	Terpene_synth_C	-	cl00210
Q#52 - >Lsal8443	specific	396119	13	168	2.94742e-49	167.769	pfam01397	Terpene_synth	-	cl38039
Q#53 - >Lsal8446	specific	397842	201	466	2.6686e-130	379.559	pfam03936	Terpene_synth_C	-	cl00210
Q#53 - >Lsal8446	specific	396119	13	170	6.1813e-43	151.205	pfam01397	Terpene_synth	-	cl38039
Q#54 - >Lsal8954	specific	397842	226	491	8.18304e-125	366.462	pfam03936	Terpene_synth_C	-	cl00210
Q#54 - >Lsal8954	specific	396119	19	195	5.75918e-56	186.258	pfam01397	Terpene_synth	-	cl38039
Q#55 - >Lsal1060	specific	397842	199	465	2.07411e-118	349.128	pfam03936	Terpene_synth_C	-	cl00210
Q#55 - >Lsal1060	specific	396119	10	168	9.01315e-49	166.613	pfam01397	Terpene_synth	-	cl38039
Q#56 - >Lsal1062	specific	397842	226	459	1.72129e-93	285.185	pfam03936	Terpene_synth_C	-	cl00210
Q#56 - >Lsal1062	specific	396119	19	195	2.01147e-48	165.457	pfam01397	Terpene_synth	-	cl38039
Q#57 - >Lsal6779	specific	397842	235	499	1.17573e-127	374.166	pfam03936	Terpene_synth_C	-	cl00210
Q#57 - >Lsal6779	specific	396119	30	204	2.08696e-64	208.6	pfam01397	Terpene_synth	-	cl38039
Q#58 - >Lsal6413	specific	397842	247	511	9.74628e-135	392.656	pfam03936	Terpene_synth_C	-	cl00210
Q#58 - >Lsal6413	specific	396119	34	216	5.94823e-60	197.044	pfam01397	Terpene_synth	-	cl38039
Q#59 - >Lsal1268	specific	397842	224	489	6.59561e-125	366.847	pfam03936	Terpene_synth_C	-	cl00210
Q#59 - >Lsal1268	specific	396119	19	193	1.14483e-48	166.613	pfam01397	Terpene_synth	-	cl38039
Q#60 - >Lsal2318	specific	397842	226	491	3.34564e-124	369.544	pfam03936	Terpene_synth_C	-	cl00210
Q#60 - >Lsal2318	specific	396119	19	195	4.90051e-53	180.865	pfam01397	Terpene_synth	-	cl38039
Q#61 - >Lsal2319	specific	397842	230	495	1.51512e-125	368.388	pfam03936	Terpene_synth_C	-	cl00210
Q#61 - >Lsal2319	specific	396119	24	199	9.69578e-53	177.784	pfam01397	Terpene_synth	-	cl38039
Q#62 - >Lsal2981	specific	397842	227	492	2.4028e-132	385.722	pfam03936	Terpene_synth_C	-	cl00210
Q#62 - >Lsal2981	specific	396119	21	196	5.40703e-55	183.562	pfam01397	Terpene_synth	-	cl38039
Q#63 - >Lsal2982	specific	397842	227	492	1.44475e-131	383.796	pfam03936	Terpene_synth_C	-	cl00210
Q#63 - >Lsal2982	specific	396119	21	196	6.73619e-59	193.962	pfam01397	Terpene_synth	-	cl38039
Q#64 - >Lsal2983	specific	397842	225	490	1.86256e-129	378.403	pfam03936	Terpene_synth_C	-	cl00210
Q#64 - >Lsal2983	specific	396119	19	193	1.35856e-50	172.006	pfam01397	Terpene_synth	-	cl38039
Q#65 - >p0 ADS.1	specific	397842	224	489	2.5416e-115	342.195	pfam03936	Terpene_synth_C	-	cl00210
Q#65 - >p0 ADS.1	specific	396119	19	193	8.28317e-55	183.177	pfam01397	Terpene_synth	-	cl38039
Q#66 - >p0 ADS.2	specific	397842	224	489	9.33431e-115	340.654	pfam03936	Terpene_synth_C	-	cl00210
Q#66 - >p0 ADS.2	specific	396119	19	193	1.57318e-54	182.406	pfam01397	Terpene_synth	-	cl38039
Q#67 - >p0 ADS.3	specific	397842	224	489	1.32048e-114	340.269	pfam03936	Terpene_synth_C	-	cl00210
Q#67 - >p0 ADS.3	specific	396119	19	193	1.52433e-54	182.406	pfam01397	Terpene_synth	-	cl38039
Q#68 - >p0 ADS.4	specific	397842	224	489	3.48056e-115	341.809	pfam03936	Terpene_synth_C	-	cl00210
Q#68 - >p0 ADS.4	specific	396119	19	193	8.11076e-55	183.177	pfam01397	Terpene_synth	-	cl38039
Q#69 - >p1 ADS.5	specific	397842	224	489	3.26136e-115	341.809	pfam03936	Terpene_synth_C	-	cl00210
Q#69 - >p1 ADS.5	specific	396119	19	193	8.916e-55	182.791	pfam01397	Terpene_synth	-	cl38039
Q#70 - >p1 ADS.6	specific	397842	224	489	9.33431e-115	340.654	pfam03936	Terpene_synth_C	-	cl00210
Q#70 - >p1 ADS.6	specific	396119	19	193	7.69524e-55	183.177	pfam01397	Terpene_synth	-	cl38039
Q#71 - >p1 ADS.7	specific	397842	224	489	9.33431e-115	340.654	pfam03936	Terpene_synth_C	-	cl00210
Q#71 - >p1 ADS.7	specific	396119	19	193	7.69524e-55	183.177	pfam01397	Terpene_synth	-	cl38039
Q#72 - >p1 ADS.8	specific	397842	224	489	3.44303e-115	341.809	pfam03936	Terpene_synth_C	-	cl00210
Q#72 - >p1 ADS.8	specific	396119	19	193	2.71566e-55	184.332	pfam01397	Terpene_synth	-	cl38039
Q#73 - >p0_5221	specific	397842	252	516	5.96934e-133	388.419	pfam03936	Terpene_synth_C	-	cl00210
Q#73 - >p0_5221	specific	396119	89	221	9.96782e-53	178.169	pfam01397	Terpene_synth	N	cl38039
Q#74 - >p0_6741	specific	397842	225	490	1.1421e-129	378.789	pfam03936	Terpene_synth_C	-	cl00210
Q#74 - >p0_6741	specific	396119	19	194	1.92846e-53	179.325	pfam01397	Terpene_synth	-	cl38039
Q#75 - >p0_0421	specific	397842	232	497	7.77458e-144	416.923	pfam03936	Terpene_synth_C	-	cl00210
Q#75 - >p0_0421	specific	396119	25	201	1.93855e-51	175.087	pfam01397	Terpene_synth	-	cl38039
Q#76 - >p0_4731	specific	397842	224	489	6.22321e-129	376.863	pfam03936	Terpene_synth_C	-	cl00210
Q#76 - >p0_4731	specific	396119	19	193	2.51857e-52	176.628	pfam01397	Terpene_synth	-	cl38039
Q#77 - >p0_0811	specific	397842	269	507	5.35797e-99	300.978	pfam03936	Terpene_synth_C	-	cl00210
Q#77 - >p0_0811	specific	396119	57	238	7.22832e-56	186.258	pfam01397	Terpene_synth	-	cl38039
Q#78 - >p0_5231	specific	397842	232	495	7.38564e-129	376.863	pfam03936	Terpene_synth_C	-	cl00210
Q#78 - >p0_5231	specific	396119	23	199	1.68013e-60	198.199	pfam01397	Terpene_synth	-	cl38039
Q#79 - >p0_9931	specific	397842	277	539	3.40107e-114	341.039	pfam03936	Terpene_synth_C	-	cl00210
Q#79 - >p0_9931	specific	396119	72	246	1.83091e-52	177.784	pfam01397	Terpene_synth	-	cl38039
Q#80 - >p0_9941	specific	397842	277	543	1.21639e-109	329.483	pfam03936	Terpene_synth_C	-	cl00210
Q#80 - >p0_9941	specific	396119	72	246	2.32305e-53	180.095	pfam01397	Terpene_synth	-	cl38039
Q#81 - >p0_7271	specific	397842	226	495	2.03149e-119	352.98	pfam03936	Terpene_synth_C	-	cl00210
Q#81 - >p0_7271	specific	396119	19	195	3.60952e-53	178.939	pfam01397	Terpene_synth	-	cl38039
Q#82 - >p0_1181	specific	397842	224	489	2.25772e-119	352.595	pfam03936	Terpene_synth_C	-	cl00210
Q#82 - >p0_1181	specific	396119	18	193	3.03636e-48	165.843	pfam01397	Terpene_synth	-	cl38039
Q#83 - >p0_1881	specific	397842	224	489	1.16474e-119	353.365	pfam03936	Terpene_synth_C	-	cl00210
Q#83 - >p0_1881	specific	396119	18	193	2.93586e-47	163.146	pfam01397	Terpene_synth	-	cl38039
Q#84 - >p0_9011	specific	397842	232	495	7.38564e-129	376.863	pfam03936	Terpene_synth_C	-	cl00210
Q#84 - >p0_9011	specific	396119	23	199	1.68013e-60	198.199	pfam01397	Terpene_synth	-	cl38039
Q#85 - >p0_9751	specific	397842	228	493	4.29777e-142	410.76	pfam03936	Terpene_synth_C	-	cl00210
Q#85 - >p0_9751	specific	396119	21	197	1.84238e-55	184.717	pfam01397	Terpene_synth	-	cl38039
Q#86 - >p1_1421	specific	397842	225	490	3.07713e-127	372.625	pfam03936	Terpene_synth_C	-	cl00210
Q#86 - >p1_1421	specific	396119	19	194	9.95363e-54	180.095	pfam01397	Terpene_synth	-	cl38039
Q#87 - >p1_1471	specific	397842	225	490	4.07328e-129	377.633	pfam03936	Terpene_synth_C	-	cl00210
Q#87 - >p1_1471	specific	396119	19	194	2.29188e-52	176.628	pfam01397	Terpene_synth	-	cl38039
Q#88 - >p1_3391	specific	397842	261	526	3.90341e-122	361.069	pfam03936	Terpene_synth_C	-	cl00210
Q#88 - >p1_3391	specific	396119	55	230	8.45019e-56	186.643	pfam01397	Terpene_synth	-	cl38039
Q#89 - >p1_4271	specific	397842	204	469	1.58594e-142	410.76	pfam03936	Terpene_synth_C	-	cl00210
Q#89 - >p1_4271	specific	396119	5	173	1.17777e-51	174.317	pfam01397	Terpene_synth	-	cl38039
Q#90 - >p1_0251	specific	397842	224	489	6.22321e-129	376.863	pfam03936	Terpene_synth_C	-	cl00210
Q#90 - >p1_0251	specific	396119	19	193	2.51857e-52	176.628	pfam01397	Terpene_synth	-	cl38039
Q#91 - >p1_6441	specific	397842	224	490	3.28601e-126	369.929	pfam03936	Terpene_synth_C	-	cl00210
Q#91 - >p1_6441	specific	396119	19	193	1.28768e-52	177.399	pfam01397	Terpene_synth	-	cl38039
Q#92 - >p1_8981	specific	397842	252	516	1.18445e-129	379.944	pfam03936	Terpene_synth_C	-	cl00210
Q#92 - >p1_8981	specific	396119	42	221	1.53798e-55	185.488	pfam01397	Terpene_synth	-	cl38039
Q#93 - >p1_6641	specific	397842	225	491	2.81368e-129	378.018	pfam03936	Terpene_synth_C	-	cl00210
Q#93 - >p1_6641	specific	396119	18	194	1.36687e-58	193.192	pfam01397	Terpene_synth	-	cl38039
Q#94 - >p1_9621	specific	397842	240	505	1.75102e-123	364.151	pfam03936	Terpene_synth_C	-	cl00210
Q#94 - >p1_9621	specific	396119	34	209	8.822e-56	186.258	pfam01397	Terpene_synth	-	cl38039
Q#95 - >p1_3121	specific	397842	277	542	1.01499e-114	342.58	pfam03936	Terpene_synth_C	-	cl00210
Q#95 - >p1_3121	specific	396119	72	246	1.48444e-53	180.865	pfam01397	Terpene_synth	-	cl38039
Q#96 - >p1_3131	specific	397842	241	507	3.02718e-108	324.476	pfam03936	Terpene_synth_C	-	cl00210
Q#96 - >p1_3131	specific	396119	82	210	4.89347e-47	162.761	pfam01397	Terpene_synth	N	cl38039
Q#97 - >p1_3411	specific	397842	228	493	5.19797e-141	408.064	pfam03936	Terpene_synth_C	-	cl00210
Q#97 - >p1_3411	specific	396119	21	197	1.57345e-55	185.103	pfam01397	Terpene_synth	-	cl38039
Q#98 - >p1_0461	specific	397842	224	489	2.25772e-119	352.595	pfam03936	Terpene_synth_C	-	cl00210
Q#98 - >p1_0461	specific	396119	18	193	3.03636e-48	165.843	pfam01397	Terpene_synth	-	cl38039
Q#99 - >p1_1271	specific	397842	225	490	3.39166e-122	359.914	pfam03936	Terpene_synth_C	-	cl00210
Q#99 - >p1_1271	specific	396119	19	194	3.1994e-53	178.939	pfam01397	Terpene_synth	-	cl38039
Q#100 - >p1_2211	specific	397842	224	490	1.54495e-131	383.026	pfam03936	Terpene_synth_C	-	cl00210
Q#100 - >p1_2211	specific	396119	19	193	5.61771e-53	177.784	pfam01397	Terpene_synth	-	cl38039
Q#101 - >Cna3713	specific	397842	217	481	1.93442e-128	375.322	pfam03936	Terpene_synth_C	-	cl00210
Q#101 - >Cna3713	superfamily	396119	42	186	1.59324e-22	94.9659	cl38039	Terpene_synth superfamily	-	-
Q#102 - >Cna4652	specific	397842	235	447	5.01983e-60	198.515	pfam03936	Terpene_synth_C	-	cl00210
Q#102 - >Cna4652	specific	396119	47	204	5.2805e-54	180.095	pfam01397	Terpene_synth	-	cl38039
Q#103 - >Cna3567	specific	397842	252	517	4.70575e-124	365.692	pfam03936	Terpene_synth_C	-	cl00210
Q#103 - >Cna3567	specific	396119	42	221	1.51739e-61	201.281	pfam01397	Terpene_synth	-	cl38039
Q#104 - >Cna3575	specific	397842	175	440	1.22557e-124	364.151	pfam03936	Terpene_synth_C	-	cl00210
Q#104 - >Cna3575	superfamily	396119	72	144	3.66618e-19	85.3359	cl38039	Terpene_synth superfamily	N	-
Q#105 - >Cna4665	specific	397842	224	489	1.30702e-117	347.973	pfam03936	Terpene_synth_C	-	cl00210
Q#105 - >Cna4665	specific	396119	19	193	8.27729e-54	180.48	pfam01397	Terpene_synth	-	cl38039
Q#106 - >Cna4666	specific	397842	224	489	2.32937e-118	349.899	pfam03936	Terpene_synth_C	-	cl00210
Q#106 - >Cna4666	specific	396119	19	193	6.92695e-55	183.177	pfam01397	Terpene_synth	-	cl38039
Q#107 - >Cna1983	specific	397842	114	297	4.9317e-42	147.284	pfam03936	Terpene_synth_C	-	cl00210
Q#107 - >Cna1983	superfamily	396119	13	83	7.90972e-21	88.4175	cl38039	Terpene_synth superfamily	N	-
Q#108 - >Cna9606	specific	397842	224	438	3.66872e-84	259.762	pfam03936	Terpene_synth_C	-	cl00210
Q#108 - >Cna9606	specific	396119	19	193	1.97537e-55	182.791	pfam01397	Terpene_synth	-	cl38039
Q#109 - >Cna8849	specific	397842	224	449	4.09188e-97	294.43	pfam03936	Terpene_synth_C	-	cl00210
Q#109 - >Cna8849	specific	396119	18	193	1.16283e-49	168.539	pfam01397	Terpene_synth	-	cl38039
Q#110 - >Cna8795	specific	397842	254	511	1.47594e-128	374.937	pfam03936	Terpene_synth_C	-	cl00210
Q#110 - >Cna8795	specific	396119	91	223	3.46106e-54	180.865	pfam01397	Terpene_synth	N	cl38039
Q#111 - >Cna8721	specific	397842	259	506	1.67036e-122	359.529	pfam03936	Terpene_synth_C	-	cl00210
Q#111 - >Cna8721	specific	396119	42	228	3.06173e-46	159.679	pfam01397	Terpene_synth	-	cl38039
Q#112 - >Cna6311	specific	397842	185	432	1.00458e-117	346.432	pfam03936	Terpene_synth_C	-	cl00210
Q#112 - >Cna6311	specific	396119	19	188	5.3621e-55	182.021	pfam01397	Terpene_synth	-	cl38039
Q#113 - >Cna1970	specific	397842	253	517	3.61196e-127	373.396	pfam03936	Terpene_synth_C	-	cl00210
Q#113 - >Cna1970	specific	396119	43	222	7.01012e-61	199.74	pfam01397	Terpene_synth	-	cl38039
Q#114 - >Cna7294	specific	397842	225	490	3.32478e-125	367.618	pfam03936	Terpene_synth_C	-	cl00210
Q#114 - >Cna7294	specific	396119	19	194	3.48953e-55	183.947	pfam01397	Terpene_synth	-	cl38039
Q#115 - >Cna8348	specific	397842	274	540	1.32179e-134	393.041	pfam03936	Terpene_synth_C	-	cl00210
Q#115 - >Cna8348	superfamily	396119	171	243	2.7034e-21	91.8843	cl38039	Terpene_synth superfamily	N	-
Q#116 - >Cna2874	specific	397842	225	490	3.5709e-130	380.329	pfam03936	Terpene_synth_C	-	cl00210
Q#116 - >Cna2874	specific	396119	19	194	3.21218e-50	170.85	pfam01397	Terpene_synth	-	cl38039
Q#117 - >Cna2880	specific	397842	174	439	1.86861e-129	376.477	pfam03936	Terpene_synth_C	-	cl00210
Q#117 - >Cna2880	specific	396119	16	143	9.99715e-50	168.539	pfam01397	Terpene_synth	N	cl38039
Q#118 - >Cna4522	specific	397842	275	540	7.81824e-111	332.565	pfam03936	Terpene_synth_C	-	cl00210
Q#118 - >Cna4522	specific	396119	72	244	2.06379e-55	185.488	pfam01397	Terpene_synth	-	cl38039
Q#119 - >Cna8516	specific	397842	220	485	5.28205e-117	346.432	pfam03936	Terpene_synth_C	-	cl00210
Q#119 - >Cna8516	specific	396119	19	189	3.29319e-47	162.761	pfam01397	Terpene_synth	-	cl38039
Q#120 - >Cna6466	specific	397842	320	584	1.46948e-130	384.567	pfam03936	Terpene_synth_C	-	cl00210
Q#120 - >Cna6466	specific	396119	157	289	1.22015e-52	178.939	pfam01397	Terpene_synth	N	cl38039
Q#121 - >Cna7702	specific	397842	247	512	5.79371e-127	372.625	pfam03936	Terpene_synth_C	-	cl00210
Q#121 - >Cna7702	specific	396119	40	216	1.02e-60	198.97	pfam01397	Terpene_synth	-	cl38039
Q#122 - >Cna8430	specific	397842	261	525	2.10286e-119	353.751	pfam03936	Terpene_synth_C	-	cl00210
Q#122 - >Cna8430	specific	396119	55	230	1.82649e-55	185.488	pfam01397	Terpene_synth	-	cl38039
Q#123 - >Cna1487	specific	397842	243	508	2.49866e-129	378.789	pfam03936	Terpene_synth_C	-	cl00210
Q#123 - >Cna1487	specific	396119	31	212	8.56341e-64	207.059	pfam01397	Terpene_synth	-	cl38039
Q#124 - >Cna1488	specific	397842	243	508	1.8425e-127	373.781	pfam03936	Terpene_synth_C	-	cl00210
Q#124 - >Cna1488	specific	396119	31	212	6.24623e-65	210.141	pfam01397	Terpene_synth	-	cl38039
Q#125 - >Cna5204	specific	397842	224	457	1.0752e-110	329.483	pfam03936	Terpene_synth_C	-	cl00210
Q#125 - >Cna5204	specific	396119	19	193	1.17342e-53	179.325	pfam01397	Terpene_synth	-	cl38039
Q#126 - >Cna7317	specific	397842	226	492	1.16819e-122	361.069	pfam03936	Terpene_synth_C	-	cl00210
Q#126 - >Cna7317	specific	396119	19	195	6.21058e-47	162.376	pfam01397	Terpene_synth	-	cl38039
Q#127 - >Cna7757	specific	397842	225	490	2.75559e-129	378.018	pfam03936	Terpene_synth_C	-	cl00210
Q#127 - >Cna7757	specific	396119	19	194	7.60003e-55	183.177	pfam01397	Terpene_synth	-	cl38039
Q#128 - >Cna3379	specific	397842	254	518	1.18167e-132	387.648	pfam03936	Terpene_synth_C	-	cl00210
Q#128 - >Cna3379	specific	396119	91	223	3.6398e-54	182.021	pfam01397	Terpene_synth	N	cl38039
Q#129 - >Cna0428	specific	397842	232	497	2.93445e-142	410.375	pfam03936	Terpene_synth_C	-	cl00210
Q#129 - >Cna0428	specific	396119	31	201	1.35505e-47	163.531	pfam01397	Terpene_synth	-	cl38039
