# Supplementary material for: Genetic analysis reveals the inconsistency of amorpha-4,11-diene synthase, a key enzyme in the artemisinin synthesis pathway, in asteraceae
Source: Chin Med. 2023 Jan 11;18:5. doi: 10.1186/s13020-023-00708-w (PMC9832723; doi:10.1186/s13020-023-00708-w)
Supplement: Supplementary file 7 — Additional file 7: Table S4. Results of CODEML analyses of selective pattern for ADS and ADS-like genes. [file 13020_2023_708_MOESM7_ESM.xlsx]

## Sheet: 3.Site Model
Supplementary table 4. Results of CODEML analyses of selective pattern for ADS and ADS-like genes.
Site model
Model	np	Ln L	Estimates of parameters				Model compared	LRT P-value	Positive sites
M3	262	-3443.909585	p:	0.15762	0.47231	0.37007	M0 vs. M3	0.000000000	[]
			ω:	0.63281	1.29496	2.38977
M0	258	-3477.516742	ω0:	1.43993					Not Allowed
M2a	261	-3449.389201	p:	0.00000	0.58109	0.41891	M1a vs. M2a	0.000000012	[]
			ω:	0.00000	1.00000	2.22989
M1a	259	-3467.652749	p:	0.17367	0.82633				Not Allowed
			ω:	0.42056	1.00000
M8	261	-3446.307171	p0=0.59563	p=0.17590	q=0.03471		M7 vs.M8	0.000000000	5 K 0.975*,8 S 0.542,10 L 0.622,12 D 0.527,14 V 0.991**,15 A 0.862,16 V 0.845,17 F 0.998**,18 C 1.000**,19 V 0.996**,20 H 0.999**,23 N 0.997**,24 N 1.000**
			(p1= 0.40437)	ω= 1.99806
M7	259	-3468.799819	p=	0.18280	q=	0.03817			Not Allowed
M8a	260	-3467.743640	p0=0.17964	p=74.60442	q=99.00000		M8a vs.M8	0.000000000	Not Allowed
			(p1= 0.82036)	ω= 1.00000
